# Supplementary material for: Sedentary behaviour (especially accumulation pattern) has an independent negative impact on skeletal muscle size and architecture in community-dwelling older adults
Source: PLoS One. 2024 Feb 23;19(2):e0294555. doi: 10.1371/journal.pone.0294555 (PMC10889859; doi:10.1371/journal.pone.0294555)
Supplement: S1 Data — (XLSX) [file pone.0294555.s002.xlsx]

## Sheet: PhD_data_JW_Morphology paper
ID	Ethnicity	Body_height	Body_mass	BMI	Percent_fat_mass	Percent_lean_mass	Percent_BMC_mass	SMI	FRAT	Sleeping_hrs	SB_hrs	Standing_hrs	LIPA_hrs	MVPA_hrs	Sleeping_perc	SB_perc	Standing_perc	LIPA_perc	MVPA_perc	Breaks_SB	Short_SB_bouts	Long_SB_bouts	X1_2_mins	Alfa	W1_2_perc	W50_mins	F_bouts_hrs	PA_bouts	PA_bouts_total_mins	Mean_period_between_SB_bouts_mins	Percent_SB_during_PA	Percent_Standing_during_PA	Percent_LIPA_during_PA	Percent_MVPA_during_PA	MVPA_10min_bouts_mins_day	sMVPA_mins	Physically_active	ACSA_25_cm2	ACSA_50_cm2	ACSA_75_cm2	Muscle_length_cm_rest	MTU_length_cm	Muscle_volume_cm3	PCSA_cm2	Pennation_angle_degrees_rest	Fascicle_length_cm_rest
1	White	161	55.5	21.4	40.9	56.9	2.2	4.90556	Low	8.74286	8.75714	1.17143	3.95714	1.37143	36.4286	36.4881	4.88095	16.4881	5.71429	22.8571	17.8571	6	7.81429	1.48714	92.5286	52.3571	2.74286	22.8571	384.714	11.7	1.38571	18.0429	59.7429	20.8286	0	82.2857	No	10.312	17.554	12.143	19.5	37.3	184.936	30.0677	18.116	6.151
8	White	185.4	91.8	26.7	32.3	63.7951	3.86837	7.04878	Low	8.08571	11.6571	0.214286	1.58571	2.45714	33.6905	48.5714	0.892857	6.60714	10.2381	19.4286	13.7143	6.71429	95.8571	1.41857	80.8571	80.2571	1.82857	19.4286	247.586	8.78571	1.57143	5.04286	35.3	58.0857	1.57143	145.857	No	12.638	15.607	10.9	21.3	46.4	197.424	30.9506	15.319	6.379
12	White	158.2	74.4	29.7	40.1	56.6517	3.231	6.23041	Low	8.6	9.02857	0.457143	3.07143	2.84286	35.8333	37.619	1.90476	12.7976	11.8452	24	19.2857	5.57143	4.8	1.43	96.2714	48.9857	2.77143	24	379.929	10.1857	1.48571	7.2	46.8286	44.4857	15.2857	155.286	No	12.702	12.689	6.088	17.1	37.2	127.833	22.303	15.595	5.732
13	White	164.9	69.5	25.6	41.5	54.6823	3.80466	5.71179	Medium-to-high	8.8	8.94286	0.828571	1.8	3.62857	36.6667	37.2619	3.45238	7.5	15.119	20	15.8571	5	7.31429	1.44571	95.3	63.8429	2.4	20	364.514	10.8571	1.11429	13.1857	27.7143	57.9857	1.54286	216.171	No	18.363	18.955	9.569	21.1	38.4	232.304	28.3056	13.385	8.207
14	White	186.1	81	23.4	30	66.9	3.1	6.44393	Low	8.72857	9.82857	0.1	2.42857	2.91429	36.369	40.9524	0.416667	10.119	12.1429	22.7143	16.8571	6.42857	14.0286	1.41143	89.3571	62.7857	2.41429	22.7143	314.843	9.47143	1.54286	2.34286	43.3857	52.7286	5.68571	169.171	No	10.973	14.484	6.358	25.4	47	192.529	23.5212	12.604	8.185
18	White	170	70.5	24.4	35	60.7135	4.25724	6.41772	Low	8.18571	7.71429	0.785714	3.77143	3.54286	34.1071	32.1429	3.27381	15.7143	14.7619	24	19.7143	4.85714	8.1	1.52143	90.7286	39.7429	3.28571	24	478.8	10.4571	0.542857	10.1714	45.8857	43.4	9.82857	202.743	No	13.517	13.285	8.942	19.7	41.8	166.634	22.2753	13.652	7.481
20	White	146.1	58	27.2	42.8	54.4541	2.70672	6.31889	Low	8	12.6	0.316667	1.16667	1.91667	33.3333	52.5	1.31944	4.86111	7.98611	20.3333	13.5	7.33333	525.433	1.445	80.4667	125.433	1.68333	20.3333	177.9	6.2	4.2	10.5	34.0167	51.2833	0	115	No	9.54	11.759	6.047	16.3	34.4	106.817	15.3892	15.391	6.941
26	White	153.7	72	30.5	45.2	51.5373	3.24081	6.42935	Low	8.88571	8.85714	0.642857	2.75714	2.85714	37.0238	36.9048	2.67857	11.4881	11.9048	27.5714	22.5714	5.71429	7.25714	1.46571	93.3143	49.7857	3.24286	27.5714	361.9	8.65714	1.15714	10.3571	43.0714	45.4143	0	171.429	No	17.208	18.363	9.815	16.5	33.1	176.169	25.1084	17.976	7.016
29	Black	156	74	30.4	47.4	49.5423	3.05696	6.33798	Low	9.44286	10.5143	0.228571	1.77143	2.04286	39.3452	43.8095	0.952381	7.38095	8.5119	14.7143	9.42857	5.85714	10	1.39857	95.8429	115.643	1.48571	14.7143	232.829	10.3571	1.71429	5.71429	41.4286	51.1429	1.42857	121.143	No	9.262	11.833	5.273	18.6	34.6	117.612	20.4011	13.219	5.765
42	White	156	66	27.1	45.2	52.1443	2.609	5.61596	Low	9.14286	8.95714	0.7	3.24286	1.95714	38.0952	37.3214	2.91667	13.5119	8.15476	16	10.4286	6	269.457	1.44857	79.7857	78.8714	1.9	16	342.014	13.5714	1.05714	11.9429	54.0714	32.9286	15.4286	102	No	10.752	10.537	7.801	15.7	35	108.833	18.8543	17.37	5.772
43	White	163	58.6	22.1	38.2	58.3631	3.43955	5.1513	Low	9.78571	8.38571	0.857143	3.57143	1.4	40.7738	34.9405	3.57143	14.881	5.83333	18.2857	13.2857	5.42857	18.3143	1.48857	83.3429	57.4	2.24286	18.2857	319.614	9.91429	1.62857	13.9714	60.8	23.6	0	84	No	8.546	11.756	8.165	18.7	35.2	127.538	22.9219	14.957	5.564
44	White	169	56.5	19.8	30.6	65.1076	4.24522	5.23627	Low	8.28571	7.9	0.6	3.77143	3.44286	34.5238	32.9167	2.5	15.7143	14.3452	21.7143	17.4286	5.28571	7.11429	1.45429	94.6714	42.7286	2.97143	21.7143	463.386	12.9857	1.28571	7.8	47.4143	43.5	43.6571	162.914	Yes	6.759	5.902	3.974	18.2	37.5	73.827	11.9991	8.58	6.153
45	White	175	72	23.5	26.5	69.2033	4.27191	6.60418	Low	8.34286	10.2714	0.457143	2.22857	2.7	34.7619	42.7976	1.90476	9.28571	11.25	15.1429	8.71429	6.85714	20.6286	1.38714	94.2714	75.6571	1.54286	15.1429	314.729	9.71429	1.14286	8.28571	42.4429	48.1286	38.7571	123.243	Yes	9.883	9.319	6.351	17.2	39.6	105.208	16.7636	16.375	6.276
46	White	164.1	62	23	33.3	63.3398	3.37077	5.85258	Medium-to-high	7.8	8.14286	0.828571	3.45714	3.77143	32.5	33.9286	3.45238	14.4048	15.7143	21.5714	17	4.85714	6.14286	1.43571	95.1	59.1286	2.67143	21.5714	481.129	14.3143	0.685714	10.4857	42.0286	46.8	82.6286	143.657	Yes	15.405	12.814	8.512	20.6	37	178.178	25.6716	15.71	6.941
47	White	165	58.8	21.6	29	67.0016	3.97485	5.98039	Low	9.41429	10.8286	0.628571	1.7	1.42857	39.2262	45.119	2.61905	7.08333	5.95238	15.2857	9	7.28571	59.8571	1.43857	72.4571	81.1143	1.5	15.2857	218.029	10.3286	1.21429	17.2429	43.8	37.7429	1.61429	84.1	No	10.73	11.346	8.365	19.4	39.2	140.681	19.8842	15.414	7.075
48	White	175.5	86	27.9	30.3	66.1272	3.53044	7.9564	Low	8.54286	8.17143	0.585714	2.44286	4.25714	35.5952	34.0476	2.44048	10.1786	17.7381	23	18.5714	5.42857	5.25714	1.46571	96.9286	43.3143	3.05714	23	422.014	10.1286	0.842857	8.42857	32.7143	58.0143	8.47143	246.957	No	15.581	11.828	6.962	22.2	41.9	179.539	22.023	14.042	8.152
49	White	162.2	52.1	19.8	32.1	64.9194	3.01587	5.61576	Medium-to-high	8.54286	7.2	1.3	2.72857	4.22857	35.5952	30	5.41667	11.369	17.619	22.4286	20	3.42857	4.18571	1.47286	96.1714	65.8429	3.27143	22.4286	489.429	12.0286	2.92857	15.9143	31.2714	49.8857	5.01429	248.7	No	11.215	13.929	8.116	17.3	36.8	137.008	18.5187	17.502	7.398
57	White	170.3	71.2	24.5	30.7	65.1532	4.18641	6.62242	Low	9.42857	9.47143	0.4	1.38571	3.31429	39.2857	39.4643	1.66667	5.77381	13.8095	23.1429	17.5714	6.14286	7.52857	1.42286	94.1429	65	2.54286	23.1429	300.5	8.94286	1.15714	8.14286	25.7	65	11.2429	187.614	No	10.033	12.543	7.703	17.4	39.6	125.87	22.4795	18.251	5.599
58	White	169	71.5	25	32.1	64.3	3.6	6.1064	Medium-to-high	8	12.1	0.4	1	2.4	33.3	50.6	1.8	4.2	10.1	22.9	13.1	9.9	21.1	1.39429	83.8	64.4	1.9	22.9	218.2	7.9	2	10.9	23.6	63.5	0	145.714	No	8.964	9.07	5.189	19	37.2	106.165	15.1672	15.364	7
59	White	156.5	61.1	24.9	39.3	57.8	2.8	5.43519	Low	7.5	10.4	0.785714	3.71429	1.6	31.25	43.3333	3.27381	15.4762	6.66667	19.8571	13.2857	7.42857	20.9143	1.43714	83.6429	59.7714	2.01429	19.8571	351.8	9.8	1.98571	13.2857	59.2	25.5286	3.4	92.6	No	9.412	17.249	9.568	15.5	33.9	133.561	18.4791	15.299	7.228
60	White	167	82.5	29.6	28.8	67.3067	3.93045	8.64825	Low	9.02857	7.94286	0.871429	3.64286	2.51429	37.619	33.0952	3.63095	15.1786	10.4762	19.4286	15.7143	4.42857	19.5857	1.53	81.7286	51.9714	2.62857	19.4286	411.643	12.7571	0.9	12.7571	50.6143	35.7286	3.07143	147.786	No	16.115	18.665	11.041	21.3	38.8	229.914	31.21	17.881	7.367
65	White	151	55	24.1	43.4	53.5367	3.04446	4.97619	Medium-to-high	8.52857	9.21429	0.785714	3.07143	2.4	35.5357	38.3929	3.27381	12.7976	10	26.8571	21.5714	6	5.5	1.48143	95.5857	43.8286	3.01429	26.8571	363.729	8.51429	2.2	12.4714	47.3857	37.9429	2.25714	141.743	No	8.832	12.972	10.147	20.2	35.8	153.913	24.1003	16.041	6.386
66	White	163	97.5	36.7	51.6	45.8931	2.46316	7.33215	Low	7.68571	9.7	1.04286	3.48571	2.08571	32.0238	40.4167	4.34524	14.5238	8.69048	19	13.1429	6.14286	54.6571	1.46571	82	73.8714	2	19	378.643	10.9714	1.14286	16.3286	51.9714	30.5571	7.08571	118.057	No	12.131	13.202	9.179	23	36.9	188.396	32.5269	22.857	5.792
69	White	162.8	65	24.5	39.3	57.2977	3.42101	5.19502	Low	8.51429	8.28571	1.01429	4.1	2.08571	35.4762	34.5238	4.22619	17.0833	8.69048	28.2857	24.2857	5	4.85714	1.46571	96.2286	45	3.62857	28.2857	410.114	9.42857	1.81429	13.5143	56.1571	28.5143	2.95714	122.186	No	10.276	12.869	8.144	19.5	37.9	145.601	20.9709	16.067	6.943
70	White	166.8	77	27.7	34	62.387	3.61929	7.39509	Low	8.32857	7.55714	1.02857	3.5	3.58571	34.7024	31.4881	4.28571	14.5833	14.9405	29	25.4286	4.42857	5.61429	1.48857	93.9857	27.6143	4.18571	29	476.214	10	1.65714	12	42.3571	43.9857	0	215.143	No	14.111	14.452	10.243	22.4	41.1	205.295	22.0455	17.857	9.312
72	White	182.5	81.5	24.5	27.7	69	3.3	7.38873	Low	8.57143	9.92857	0.542857	3.27143	1.68571	35.7143	41.369	2.2619	13.631	7.02381	18.7143	11.4286	8	73.3143	1.47	77.3	56.4	1.95714	18.7143	315.243	10.1143	1.32857	9.92857	58.9	29.8429	3.17143	97.9714	No	11.557	17.85	13.687	26.2	46.3	266.804	30.2659	14.496	8.815
73	White	160	57	22.3	40.9	55.5208	3.53352	4.34281	Low	8.55714	9.05714	0.428571	2.62857	3.32857	35.6548	37.7381	1.78571	10.9524	13.869	24.4286	20.1429	5.28571	10.6286	1.47286	89.0571	44.7286	2.8	24.4286	366.971	9.51429	2.14286	6.74286	39.1714	51.9429	7.2	192.514	No	8.81	10.454	4.063	19	37.8	106.547	17.8372	14.901	5.973
74	White	155	48.8	20.3	36.6	60.1878	3.19821	4.98293	Low	8.31429	9.2	0.5	3.27143	2.71429	34.6429	38.3333	2.08333	13.631	11.3095	26.5714	22.5714	4.57143	5.81429	1.48714	94.9143	68.1286	3	26.5714	368.914	8.27143	2.44286	8.17143	48.3286	41.0571	2.24286	160.614	No	10.133	9.536	6.273	17.1	35.5	106.12	16.369	14.326	6.483
75	White	178	80	25.2	32.4	63.1798	4.39003	6.70449	Low	8.11429	9.52857	1.14286	2.62857	2.58571	33.8095	39.7024	4.7619	10.9524	10.7738	24.2857	17.5714	7.57143	7.28571	1.39143	94.5286	41.4857	2.65714	24.2857	372.4	10.2	0.814286	18.0286	40.5857	40.5714	30.9143	124.229	Yes	17.64	19.999	15.193	26	41.2	321.977	40.558	16.273	7.939
76	White	161.1	65.5	25.2	43.3	53.5496	3.17942	5.21469	Medium-to-high	8.55714	7.2	0.985714	5.41429	1.84286	35.6548	30	4.10714	22.5595	7.67857	27	22.4286	4.71429	6.44286	1.49429	93.3857	30.9857	3.78571	27	485.486	11	2.02857	11.9429	64.3143	21.7143	9.04286	101.529	No	12.5	16.422	9.668	24.5	40.8	224.186	23.6758	10.972	9.469
79	White	170.3	83	28.6	30.1	65.7382	4.14738	7.77827	Low	7.3	10.75	0.866667	2.01667	3.06667	30.4167	44.7917	3.61111	8.40278	12.7778	25.3333	20.6667	5.5	28.9833	1.53667	73.3333	54.0667	2.43333	25.3333	335.033	7.53333	1.43333	15.2167	33.1833	50.1667	0	184	No	10.794	24.526	16.515	24.8	43.4	302.275	29.6969	15.022	10.179
86	White	171.7	64	21.7	32.2	63.6463	4.11305	5.71197	Medium-to-high	8.75714	9.18571	1.07143	2.67143	2.31429	36.4881	38.2738	4.46429	11.131	9.64286	23.4286	18.2857	6	8.51429	1.45	92.8571	41.6429	2.64286	23.4286	354.6	9.32857	2.31429	18.7429	42.0714	36.8714	20.6143	118.243	No	10.636	15.002	11.761	25.2	42.6	223.532	26.533	12.902	8.425
87	White	164.6	72.5	26.8	44.6	52.2912	3.06286	5.61322	Medium-to-high	9.07143	8.45714	1.5	2.62857	2.34286	37.7976	35.2381	6.25	10.9524	9.7619	19.7143	16	4.57143	10.3857	1.46143	91.8286	49.6714	2.45714	19.7143	377.214	11.1143	1.48571	23.5857	39.6143	35.3143	18.2857	122.286	No	11.36	12.969	7.683	25.4	40.3	193.648	24.3195	13.52	7.963
88	White	162.6	61.3	23.2	43.6	52.3622	4.07831	4.96638	Low	8.71429	8.51429	0.985714	3.51429	2.27143	36.3095	35.4762	4.10714	14.6429	9.46429	21.8571	16.2857	6.42857	6.55714	1.41429	95.0143	39.8857	2.67143	21.8571	389.043	12.1714	1.54286	14.5571	50.0429	33.8571	12.7857	123.5	No	10.308	16.61	7.505	25.5	39.4	208.895	22.9168	10.727	9.115
89	White	171.1	74	25.3	40.5	56.8218	2.72433	5.44112	Low	8.08571	8.37143	0.871429	3.15714	3.51429	33.6905	34.881	3.63095	13.1548	14.6429	22.5714	17.8571	5.42857	14.2571	1.54571	87.6571	50.0286	2.82857	22.5714	440.957	13.0571	1.18571	11.7571	41.0286	46.0286	0	210.857	No	11.228	12.513	6.169	23.9	42.5	170.454	22.7414	11.537	7.495
92	White	169	94	32.9	36.6	60.7481	2.62245	8.608	Low	7.71429	9.74286	0.557143	1.75714	4.22857	32.1429	40.5952	2.32143	7.32143	17.619	22.1429	17.8571	5.28571	10.9571	1.43714	90.8429	68.5	2.44286	22.1429	380.643	9.18571	0.742857	8.37143	26.3	64.5857	16.2857	237.429	No	17.335	22.105	13.022	23	39.9	283.592	35.4461	18.052	8.001
94	White	169	70.2	24.6	34.7	61.6164	3.67911	6.62592	Low	6.82857	8.65714	0.857143	3.22857	4.42857	28.4524	36.0714	3.57143	13.4524	18.4524	32.1429	27.5714	4.71429	5.95714	1.50429	93.0143	38.2143	3.88571	32.1429	497.557	8.61429	2.17143	10.3286	37.0143	50.4857	75.6714	190.043	Yes	13.959	19.428	11.404	22.2	40.8	234.884	26.8972	15.798	8.733
95	White	176	86.2	27.8	31.6	63.8617	4.54763	7.6536	Low	7.17143	8.82857	0.685714	3.64286	3.67143	29.881	36.7857	2.85714	15.1786	15.2976	24	19	5.57143	6.51429	1.46	94.9857	56.3857	2.85714	24	476.586	11.9571	0.857143	8.87143	44.6714	45.6	2.81429	217.471	No	12.744	21.396	16.602	20.4	41.9	243.525	23.1459	14.563	10.521
96	White	172	73.5	24.8	28.3	68.5659	3.1194	7.45514	Low	9.78571	8.44286	0.442857	1.8	3.52857	40.7738	35.1786	1.84524	7.5	14.7024	29.2857	24.4286	5.28571	6	1.46	94.6	31.1714	3.55714	29.2857	332.271	8.31429	1.77143	7.58571	30.2143	60.4286	7.31429	204.4	No	13.262	17.826	8.892	23.4	41.7	221.538	24.0011	12.517	9.23
97	White	173.5	79	26.2	30.8	65.526	3.72087	7.22537	Low	7.48571	7.32857	0.514286	2.61429	6.05714	31.1905	30.5357	2.14286	10.8929	25.2381	22.7143	17.4286	5.42857	6.9	1.48571	93.8571	39.2714	3.27143	22.7143	546.4	14.1571	1.38571	5.71429	28.0429	64.8571	9.41429	354.014	No	9.641	13.288	11.348	19.3	41.5	157.182	22.4728	14.44	6.994
98	White	160.4	81	31.5	47.6	49.2857	3.09872	6.2692	Low	7.27143	9.48571	1.12857	3.61429	2.5	30.2976	39.5238	4.70238	15.0595	10.4167	21.2857	14.8571	6.42857	6.27143	1.39286	96.0143	58.9	2.37143	21.1429	419.543	12.2143	1.58571	16.1571	49.3	32.9571	0	150	No	10.523	16.351	9.037	15.8	36.5	134.976	18.1249	17.231	7.447
99	White	168	83	29.4	44.7	53.1873	2.14026	6.30786	Low	7.62857	10.2	1.37143	2.85714	1.94286	31.7857	42.5	5.71429	11.9048	8.09524	23.1429	16.8571	7.28571	4.65714	1.37571	97.8429	63.0857	2.4	23.1429	357.514	10.2	0.542857	22.9571	44.8286	31.6714	12.0571	104.514	No	18.138	15.793	9.296	22.5	37.3	228.116	26.4483	15.217	8.625
102	White	160.3	76.8	29.9	44.3	53.0109	2.68625	6.58594	Low	7.22857	11.7857	0.342857	2.78571	1.85714	30.119	49.1071	1.42857	11.6071	7.7381	18.8571	12.1429	7.71429	11.1571	1.39714	95.2571	99.1286	1.71429	18.8571	277.286	9.11429	1.64286	6.77143	51.0429	40.5429	39.0143	72.4143	Yes	12.59	17.023	13.438	17.1	37.4	173.802	27.9006	17.996	6.229
105	White	156.5	68	27.8	40.7	56.553	2.78906	6.56787	Low	8.07143	10.6143	0.828571	2.71429	1.77143	33.631	44.2262	3.45238	11.3095	7.38095	21.4286	15	7.14286	28.5857	1.43429	79.2857	53.6571	2.11429	21.4286	298.829	8.92857	1.55714	16.2286	50.7143	31.5	2.07143	104.214	No	11.233	18.134	15.608	20.3	37.3	215.194	31.4903	17.171	6.834
106	White	159.5	56.5	22.2	31.7	64.2329	4.05204	5.89778	Low	9.1	7.5	0.614286	3.9	2.88571	37.9167	31.25	2.55952	16.25	12.0238	25	21.4286	4.57143	6.37143	1.47857	93.0571	38.4286	3.5	25	423.929	10.2714	1.15714	8.85714	51.6429	38.3429	11.5143	161.629	No	12.358	13.693	7.324	22.5	37.6	178.448	26.5732	16.029	6.715
107	White	160.5	65	25.2	29.5	66.7374	3.71992	6.6933	Medium-to-high	9.2	10.2	0.65	1.11667	2.83333	38.3333	42.5	2.70833	4.65278	11.8056	25.1667	19.3333	6.5	17.8667	1.47333	84.0167	49.8167	2.55	25.1667	265.55	7.78333	1.78333	12.6	24.1	61.5167	0	170	No	10.275	12.664	6.695	17.6	37.6	124.638	21.2149	18.648	5.875
111	White	154	49	20.7	32.3	63.5724	4.16405	5.07687	Low	7.75714	5.38571	1.15714	6.38571	3.31429	32.3214	22.4405	4.82143	26.6071	13.8095	27.2857	24.5714	2.85714	3.88571	1.54714	94.8714	22.8857	5.25714	27.2857	646.314	14.9	1.2	10.7429	57.8857	30.1714	1.97143	196.886	No	9.169	14.155	11.025	21.2	36.2	173.26	19.1265	11.769	9.059
113	White	187	81.5	23.3	19.6	77.0842	3.3138	7.92528	Low	8.22857	10.1143	0.742857	3.65714	1.25714	34.2857	42.1429	3.09524	15.2381	5.2381	20.2857	14.8571	6	11.1286	1.40857	94.3857	67.7857	2.12857	20.2857	331.514	10.5	2.37143	13.3714	62.6571	21.6	3.07143	72.3571	No	10.881	11.477	6.068	25.9	46.2	175.791	25.5596	15.377	6.878
114	White	160.2	59.5	23.2	40.5	56.012	3.46618	5.25342	Low	8.41429	9.77143	0.457143	3.35714	2	35.0595	40.7143	1.90476	13.9881	8.33333	23.4286	18.5714	5.85714	32.7857	1.46714	81.1714	74.8	2.51429	23.4286	320.857	9.34286	4.01429	8.1	55.4	32.4857	3.35714	116.643	No	14.533	12.747	4.731	24.5	37.6	185.039	22.1913	12.141	8.338
116	White	163.1	61	22.9	30.8	65.0379	4.11505	6.0702	Low	8.04286	8.68571	1.05714	3.9	2.31429	33.5119	36.1905	4.40476	16.25	9.64286	21	17	4.85714	12.1143	1.42	92.8429	74.0714	2.61429	21	423.543	9.85714	1.17143	15.8286	52.3143	30.6857	2.02857	136.829	No	16.422	12.706	5.001	18.3	34.6	146.586	17.6737	15.775	8.294
117	White	160.1	68	26.5	43.4	53.4624	3.18646	5.66101	Medium-to-high	8.27143	9.9	0.385714	3.5	1.94286	34.4643	41.25	1.60714	14.5833	8.09524	19.2857	13.8571	6.14286	7.92857	1.39429	96.8	61.8857	2.02857	19.2857	329.8	10.3714	1.6	7.22857	57.9143	33.2571	1.82857	114.743	No	10.641	10.766	5.94	19	37.6	124.17	21.1258	14.767	5.878
118	White	169.5	75.3	26.2	31.9	64.1921	3.93102	6.96684	Low	7.14286	9.38571	0.628571	2.85714	3.98571	29.7619	39.1071	2.61905	11.9048	16.6071	25.4286	18.7143	7.42857	8.72857	1.42	93.7429	36.0143	2.85714	25.4286	437.686	10.4571	1.05714	8.45714	37.3286	53.1571	4.38571	234.757	No	16.25	22.357	13.783	22.9	39	282.184	39.9072	18.814	7.071
121	White	169.5	65	22.6	39.6	57.1129	3.26122	5.27371	Low	7.94286	8.37143	1.18571	3.51429	2.98571	33.0952	34.881	4.94048	14.6429	12.4405	22.7143	18.2857	5.28571	5.11429	1.40857	96.5857	58.3	2.81429	22.7143	448.729	11.8714	1.88571	15.5	44.3286	38.2857	7.37143	171.771	No	12.425	16.392	8.266	24.5	40.7	215.608	28.8156	16.497	7.482
122	White	156.5	44	18	33.9	62.9026	3.23923	4.81577	Low	8.42857	7.22857	1.17143	4.82857	2.34286	35.119	30.119	4.88095	20.119	9.7619	23.8571	19.2857	4.85714	6.64286	1.48571	93.3286	41.7286	3.35714	23.8571	498.886	12.8429	1.77143	14.0714	56.7286	27.4286	3.07143	137.5	No	8.577	8.055	5.021	21.9	35.9	114.306	15.765	12.358	7.251
124	White	166	71.5	25.9	43.3	53.7207	2.97795	5.7357	Low	9.58571	5.17143	0.6	5.45714	3.18571	39.9405	21.5476	2.5	22.7381	13.2738	16.8571	14.4286	3	8.55714	1.52571	90.9	39.1286	3.45714	16.8571	549.9	17.1857	1.04286	6.55714	57.4429	34.9571	0	191.143	No	14.448	15.572	8.177	19.1	37.1	172.518	20.1297	13.015	8.57
131	White	157.3	61.8	25	42.7	54.8082	2.48925	5.30483	Medium-to-high	7.62857	8.21429	1.3	3.07143	3.78571	31.7857	34.2262	5.41667	12.7976	15.7738	23.2857	18.2857	5.71429	7.84286	1.45857	93.3143	45.3714	3.04286	23.2857	463.629	12.4143	1.65714	14.7857	37.3429	46.2143	6.25714	220.886	No	13.74	15.576	7.455	21.3	34.6	185.484	26.056	17.822	7.119
132	White	152.7	72	30.9	43.2	53.0082	3.77639	6.95197	Low	8.15714	9.88571	0.814286	2.64286	2.5	33.9881	41.1905	3.39286	11.0119	10.4167	20.5714	13.5714	7.42857	18.1714	1.41857	84.8	53.8714	2.12857	20.5714	346.6	10.0571	1.62857	14.0286	43.6143	40.7286	3.6	146.4	No	14.594	21.409	13.153	22.8	36.9	264.164	31.9128	15.175	8.278
133	White	166.5	82	29.6	49.7	47.4944	2.8275	5.5247	Low	7.7	10.1571	0.771429	3.37143	2	32.0833	42.3214	3.21429	14.0476	8.33333	20	12.7143	7.71429	39.6	1.37286	82.7714	61.8429	2.08571	20	359.514	11.3	1.18571	13.0857	52.8857	32.8429	0	120	No	15.461	17.169	8.649	24.8	38.8	241.588	31.0431	15.424	7.782
134	White	164.3	69.8	25.9	44.5	51.6679	3.86053	4.98957	Low	8.7	10.5143	0.371429	2.15714	2.25714	36.25	43.8095	1.54762	8.9881	9.40476	27.7143	21.1429	7.42857	5.88571	1.41	96.0286	48.1857	2.74286	27.7143	267.114	7	1.45714	8.38571	42.5714	47.5857	6.08571	129.343	No	8.507	13.156	8.084	23.7	40.9	168.781	20.2246	12.239	8.345
135	White	186.4	97.8	28.1	26	69.5607	4.44377	8.40067	Low	8.35714	8.54286	0.728571	3.45714	2.91429	34.8214	35.5952	3.03571	14.4048	12.1429	23.7143	18.8571	5.28571	9.71429	1.46429	88.7	40.3857	2.84286	23.7143	405.514	10.7	1.57143	10.8571	47.6286	39.9429	8.6	166.257	No	24.885	34.59	13.869	29	48.2	495.633	50.0774	16.316	9.897
137	White	163.7	57.3	21.4	36.6	59.5417	3.88019	5.0932	Low	8.64286	9	0.714286	3.32857	2.31429	36.0119	37.5	2.97619	13.869	9.64286	20.5714	15.1429	6.28571	6.85714	1.40429	95.7857	58.6571	2.48571	20.5714	372.629	11.7	2.44286	11.4714	50.2571	35.8286	0	138.857	No	14.241	12.69	9.929	21.2	36.2	184.238	21.603	12.903	8.528
146	White	165.6	80.5	29.4	35.2	60.8263	3.98518	7.33798	Low	7.65714	11.3	0.385714	1.44286	3.21429	31.9048	47.0833	1.60714	6.0119	13.3929	25.5714	18.5714	8	17.2857	1.46571	87.7	60.7857	2.35714	25.5714	280.729	7.44286	2.4	7.95714	26.2714	63.3714	2.78571	190.071	No	10.947	12.764	8.224	20	40.1	152.173	21.5085	13.336	7.075
147	White	184.6	89.5	26.3	32.9	63.9392	3.17485	6.95257	Low	8.41429	8.64286	1.37143	2.84286	2.72857	35.0595	36.0119	5.71429	11.8452	11.369	23.4286	17.8571	5.71429	5.95714	1.43	96.0286	51.1286	2.85714	23.4286	407.886	11.2143	1.17143	19.9429	41	37.8857	0	163.714	No	15.759	17.718	10.036	23.5	44.6	241.104	35.5908	18.987	6.774
149	White	165	67	24.6	32.8	63.2663	3.88425	6.27478	Low	8.77143	10.9571	0.871429	1.7	1.7	36.5476	45.6548	3.63095	7.08333	7.08333	22.4286	16.4286	7	15.9143	1.43143	85.1571	60.8429	2.18571	22.4286	238.714	7.62857	2.17143	20.2143	39.4143	38.2	0	102	No	11.648	17.511	9.31	21.3	40.5	194.468	35.2022	20.304	5.524
150	White	156.5	63.5	25.9	39.6	57.4	2.9	6.23593	Low	8.47143	9.4	0.442857	3.91429	1.77143	35.2976	39.1667	1.84524	16.3095	7.38095	19.4286	16.1429	4.28571	41.5143	1.45714	75.7	71.1429	2.18571	19.4286	355.971	12.6857	1.97143	6.97143	61.9714	29.0857	1.52857	104.757	No	15.982	17.741	13.536	25.1	37.1	278.782	34.2653	13.344	8.136
151	White	182.3	86	25.9	29.1	66.5225	4.40307	7.65353	Low	7.44286	10.6286	0.585714	2.32857	3.01429	31.0119	44.2857	2.44048	9.70238	12.5595	23.7143	18.2857	6.42857	5.92857	1.43143	95.9143	85.7667	2.34286	23.7143	336.929	8.52857	1.05714	10.1	37.8571	50.9857	9.9	170.957	No	13.312	17.637	12.481	23.1	43.3	236.964	28.9581	15.443	8.183
152	White	178.5	82.5	25.9	29.7	66.2226	4.12445	7.31759	Low	8.6	7.65714	0.871429	2.78571	4.08571	35.8333	31.9048	3.63095	11.6071	17.0238	20	15.5714	5.28571	6.35714	1.43429	95.6571	47.2286	2.74286	20	458.771	14.4714	1.71429	10.9	35.3286	52.0571	13.7429	231.4	No	15.805	22.611	12.027	22.6	42	268.457	33.1237	17.263	8.105
154	White	179.5	68.5	21.3	28.3	67.5986	4.14417	5.58571	Medium-to-high	7.05	8.46667	0.733333	3.08333	4.66667	29.375	35.2778	3.05556	12.8472	19.4444	22.8333	17.1667	6.33333	38.5167	1.46167	80.2333	44.55	3.01667	22.8333	508.883	13.6667	3.35	8.66667	34.8667	53.1167	6.65	273.35	No	15.45	15.409	8.063	21.6	40.2	198.374	31.4863	18.238	6.3
155	White	175.7	79	25.6	30	66.5994	3.44167	7.36603	Low	7.87143	8.25714	1.3	3	3.57143	32.7976	34.4048	5.41667	12.5	14.881	22.2857	16.8571	5.42857	16.8429	1.49143	79.8857	41.8714	2.75714	22.2857	468.557	11	0.728571	16.1429	38.2714	44.8571	53.5143	160.771	Yes	10.333	11.325	6.881	23.8	42.3	162.338	29.2308	16.354	5.554
156	White	161.6	93.5	35.8	47.3	50.25	2.41733	7.91003	Low	8.74286	9.71429	1.04286	2.81429	1.68571	36.4286	40.4762	4.34524	11.7262	7.02381	19.4286	13.2857	7.14286	8.4	1.4	96.7	64.2429	2.14286	19.4286	323.871	10.9857	0.757143	20	51.2143	28.0286	11.9571	89.1857	No	15.759	15.167	7.699	22.6	39.8	205.822	28.1575	18.081	7.31
158	White	169.8	65	22.5	21.1	73.8884	4.96508	7.24271	Low	9.24286	7.78571	0.757143	3.38571	2.82857	38.5119	32.4405	3.15476	14.1071	11.7857	22.5714	18.4286	4.85714	6.27143	1.42857	95.0429	39.5714	3.21429	22.5714	402.329	10.6143	1.47143	11.1	47.0571	40.3714	0	169.714	No	8.302	9.989	6.786	23.9	44	144.143	34.4455	19.233	4.185
160	White	166.2	61.5	22.3	37.7	59.1939	3.09671	5.64505	Low	8.24286	11.1286	0.385714	1.97143	2.27143	34.3452	46.369	1.60714	8.21429	9.46429	19.2857	13.1429	6.85714	10.3286	1.39	94.1714	74.0714	1.84286	19.2857	260.314	8.75714	2.42857	8.92857	40.8429	47.8	13.4429	122.843	No	9.788	11.507	8.284	25.9	42.7	182.989	24.1028	13.903	7.592
161	White	158.2	54.3	21.7	37	59.6002	3.36829	5.08462	Low	8.37143	7.2	1.05714	4.22857	3.14286	34.881	30	4.40476	17.619	13.0952	19.4286	16.1429	3.57143	11.9429	1.54	83.4857	49.4167	2.78571	19.4286	495.043	13.2	0.771429	12.6714	49.4571	37.1	5.98571	182.586	No	11.891	11.022	5.462	22.3	35.7	150.615	19.5358	11.946	7.71
176	White	185.5	101.3	29.4	34.8	60.8043	4.41401	7.52264	Low	7.5	10.9714	0.114286	1.22857	4.18571	31.25	45.7143	0.47619	5.11905	17.4405	27.7143	18.8571	9.57143	8.95714	1.42	93.1714	44.7286	2.6	27.7143	306.043	7.37143	1.3	2.27143	20.6	75.8286	4.97143	246.171	No	14.621	18.093	8.347	27.9	49.5	270.682	34.021	14.503	7.956
177	White	169.9	88	30.5	34.2	62.1089	3.69773	8.37151	Medium-to-high	7.78571	7.25714	1.08571	3.71429	4.15714	32.4405	30.2381	4.52381	15.4762	17.3214	20.7143	15.5714	5.14286	5.25714	1.46857	95.2429	59.0571	2.9	20.7143	526.543	16.3	1.17143	12.4571	43.2571	43.1143	29.4	220.029	Yes	19.384	30.232	18.058	24.5	41.1	387.996	51.6869	18.897	7.507
193	White	183.1	79.5	23.7	33.3	62.3748	4.32442	6.19109	Low	8.54286	7.97143	0.828571	3.82857	2.82857	35.5952	33.2143	3.45238	15.9524	11.7857	27.4286	22.7143	5.57143	5.88571	1.45714	94.6286	31.9286	3.62857	27.4286	438.9	9.17143	1.77143	11.2143	49.7143	37.3	14.4571	155.257	No	15.652	16.868	11.029	26.8	43.2	274.995	34.9733	12.831	7.863
194	White	178.9	66.8	20.9	19.7	75.0502	5.25617	6.68282	Low	8.11429	9.08571	0.642857	2.78571	3.37143	33.8095	37.8571	2.67857	11.6071	14.0476	26.2857	20.7143	6.14286	6.3	1.45714	94.8143	53.2857	2.98571	26.2857	388.914	8.65714	0.9	9.22857	39.6857	50.1857	24.9286	177.357	Yes	8.788	11.308	7.678	27.4	47.2	182.414	26.3718	13.107	6.917
196	White	154.4	40.8	17.1	26	69.8605	4.10144	5.07656	Low	8.82857	7.18571	0.928571	4.74286	2.31429	36.7857	29.9405	3.86905	19.7619	9.64286	18.1429	14	4.71429	6.51429	1.46286	93.4286	60.3143	2.75714	18.1429	464.671	17.1429	2.45714	11.6714	56.8429	29.0286	0	138.857	No	8.502	11.159	6.241	24.4	38.3	151.928	18.5007	11.969	8.212
197	White	177.9	67.5	21.3	25.3	71.4635	3.23638	6.41533	Low	8.27143	6.92857	1.38571	3.11429	4.3	34.4643	28.869	5.77381	12.9762	17.9167	18.8571	15.8571	3.85714	7.95714	1.48286	93.6857	52.6571	2.94286	18.8571	522.514	17.1286	1.4	15.5	34.3571	48.7429	0	258	No	10.93	11.049	7.661	27.3	46.3	192.837	25.8264	11.728	7.467
198	White	165.5	55	20.1	20.1	76.0143	3.87536	6.31159	Medium-to-high	8.65714	8.21429	0.8	2.5	3.82857	36.0714	34.2262	3.33333	10.4167	15.9524	18	12.8571	5.85714	35.6286	1.45857	81.0571	50.8429	2.35714	18	408.029	13.4286	1.45714	9.9	33.3571	55.2857	32.9714	196.743	Yes	9.647	15.786	13.202	21.6	40.7	197.662	23.2946	13.749	8.485
199	White	156	57	23.4	24.9	70.715	4.40617	6.74129	Low	8.08571	8.95714	0.485714	2.2	4.27143	33.6905	37.3214	2.02381	9.16667	17.7976	28.2857	24.5714	4.28571	4.72857	1.48714	95.9571	72.7286	3.31429	28.2857	404.229	10.3714	2.21429	6.45714	29.9714	61.3571	0	256.286	No	7.709	8.441	6.436	24.4	40	132.91	21.5565	12.956	6.166
200	White	182	72.3	21.8	17.3	77.7797	4.96117	7.37037	Low	8.08333	10.2	0.7	2.25	2.76667	33.6806	42.5	2.91667	9.375	11.5278	23.5	17.5	7	13.5	1.435	92.4667	44.5333	2.43333	23.5	325.033	9.28333	1.48333	11.1167	38.6333	48.7667	8.11667	157.883	No	11.23	12.565	9.949	29	45.7	232.354	32.5974	13.168	7.128
201	White	170.1	88.5	30.6	35.4	61.1364	3.43774	7.93132	Low	7.92857	10.3857	0.357143	2.72857	2.6	33.0357	43.2738	1.4881	11.369	10.8333	20.5714	16	5.57143	23.1143	1.51857	81.8	99.1167	2.07143	20.5714	329.986	10.3	2.47143	5.52857	46.9	45.1	0	156	No	13.466	19.195	13.517	25.5	42	277.813	39.5201	15.68	7.03
202	White	164.1	62.3	23.1	41.2	55.8	2.9	5.13628	Low	8.41429	10.8571	0.342857	3	1.38571	35.0595	45.2381	1.42857	12.5	5.77381	21.4286	15.4286	6.85714	20.4286	1.45143	86.7714	94.6286	2.08571	21.4286	258.129	8.34286	2.71429	8	59.5714	29.7143	4.42857	78.7143	No	10.985	17.041	8.879	22.4	40.4	196.454	28.4524	18.838	6.905
218	White	155	95	39.5	54.6	43.3627	2.08612	6.64121	Low	8.47143	8.82857	0.771429	4.1	1.82857	35.2976	36.7857	3.21429	17.0833	7.61905	22.4286	17.5714	5.57143	8.75714	1.47143	94.2714	68.1	2.58571	22.4286	383.057	11.7	1.28571	11.4143	61.6	25.7	1.6	108.114	No	10.536	14.146	8.829	19.8	37.7	158.072	28.6363	18.431	5.52
230	White	163	80.3	30.2	48.9	47.401	3.7184	5.52776	Medium-to-high	10.8286	10.8429	0.371429	1.58571	0.371429	45.119	45.1786	1.54762	6.60714	1.54762	14.8571	9.71429	6.14286	80.5143	1.43857	68.6	101.943	1.48571	14.8571	130.4	6.64286	1.71429	16.0571	66.6714	15.5571	0	22.2857	No	11.337	12.822	6.26	22.9	40.3	166.031	26.1424	14.294	6.351
234	White	173.9	83	27.4	29.7	66.5599	3.7	7.51438	Low	8.78571	10.7143	0.142857	1.82857	2.52857	36.6071	44.6429	0.595238	7.61905	10.5357	23.1429	17.1429	6.71429	11.8857	1.44	89.3714	65.9714	2.24286	23.1429	251.557	7.68571	1.02857	3.28571	38.4429	57.2429	3.41429	148.3	No	10.647	14.992	8.776	24.7	43	202.411	23.559	13.963	8.592
240	White	155.1	52.5	21.8	34.2	62.6894	3.1251	5.36585	Low	7.5	8.45714	0.771429	3.71429	3.55714	31.25	35.2381	3.21429	15.4762	14.8214	28.1429	23.5714	5.42857	5.67143	1.49	94.1571	47.6	3.44286	28.1429	463.271	10.5286	1.3	8.81429	44.9429	44.9429	12.1714	201.257	No	7.593	9.801	7.267	21.6	39.1	128.238	18.6213	13.326	6.887
241	White	153.2	72.5	30.9	46.1	50.3389	3.53003	6.10399	Low	8.8	10.3833	1.31667	1.48333	2.01667	36.6667	43.2639	5.48611	6.18056	8.40278	19.8333	14.5	6.33333	7.21667	1.42333	96.1833	77.9167	2.03333	19.8333	282	9.93333	0.5	27.4333	30.2833	41.7833	0	121	No	7.248	14.569	8.448	23.8	41.3	172.27	26.2981	16.06	6.551
242	White	175.4	80.8	26.3	32.9	63.1324	4.00739	7.07726	Low	8.58333	10.45	0.416667	1.86667	2.68333	35.7639	43.5417	1.73611	7.77778	11.1806	23	16.6667	7.33333	5.5	1.42167	97.1167	59.7	2.31667	23	289.617	8.68333	1	8.03333	36.9667	54	1.7	159.3	No	9.987	17.4	10.026	26.1	47	232.049	30.7811	13.472	7.539
246	White	165.3	85.3	31.2	50	47.1515	2.87222	5.15322	Low	8.5	11.1	0.385714	2.81429	1.2	35.4167	46.25	1.60714	11.7262	5	21	15.1429	6.85714	7.67143	1.39	96.6143	68.0857	2	21	252.429	8.9	1.62857	8.82857	62.3857	27.1571	0	72	No	8.808	14.969	8.754	20.4	38.6	158.41	20.6541	11.969	7.67
250	White	168.8	79.8	28	30.3	66.0812	3.64475	7.98615	Medium-to-high	8.14286	10.9714	0.5	1.51429	2.87143	33.9286	45.7143	2.08333	6.30952	11.9643	24.7143	18.1429	6.85714	9.81429	1.43143	93.0286	72.6571	2.3	24.7143	281.543	7.1	1.35714	9.77143	29.9143	58.9571	5.67143	166.614	No	16.748	24.305	15.329	23.7	43.9	313.837	44.7763	16.855	7.009
253	White	159.1	70	27.7	38.6	58.5692	2.81589	6.32628	Low	8.94286	9.35714	1.05714	3.22857	1.41429	37.2619	38.9881	4.40476	13.4524	5.89286	22.7143	17.5714	6.14286	18.2857	1.48	81.9286	57.1857	2.55714	22.7143	323.257	10.0571	2.24286	19.3714	55.4714	22.9143	0	84.8571	No	11.676	15.692	8.098	25.2	40.2	212.455	26.0106	13.924	8.168
257	White	168.5	79.5	28	29.2	66.6122	4.22519	8.1306	Low	7.74286	9.14286	0.714286	2.12857	4.27143	32.2619	38.0952	2.97619	8.86905	17.7976	20.8571	14.8571	6.71429	10.1286	1.43286	91.6571	50.4286	2.37143	20.8571	421.871	13.6	1.3	9.64286	29.2429	59.8143	50.4286	205.857	Yes	18.888	21.515	15.259	26.2	42.4	341.554	38.127	14.359	8.958
258	White	179.5	85	26.4	32.4	63.7397	3.85436	7.44752	Low	7.88571	9.17143	1.15714	2.62857	3.15714	32.8571	38.2143	4.82143	10.9524	13.1548	20.5714	15.4286	6	8.05714	1.43	93.8714	56.5714	2.35714	20.5714	411.471	11.1429	0.728571	16.0571	37.8714	45.3429	10.0429	179.386	No	13.118	18.716	14.407	26.4	47.6	287.799	42.789	17.104	6.726
259	White	175.4	79.5	25.8	46.2	50.8199	2.96969	5.18054	Low	8.45714	11.5571	0.4	2.38571	1.2	35.2381	48.1548	1.66667	9.94048	5	22.7143	17	6.57143	7.07143	1.42143	95.3429	98.0571	2.1	22.7143	219.886	6.85714	1.51429	10.9714	58.0857	29.4286	11.5714	60.4286	No	15.692	24.613	19.851	26	43.5	366.209	45.2575	13.626	8.092
270	White	165.4	93.5	34.2	36.2	61.1417	2.68443	8.92147	Low	8.27143	10.8286	0.442857	2.64286	1.81429	34.4643	45.119	1.84524	11.0119	7.55952	25.7143	20.1429	6.28571	123.757	1.52857	78.8286	58.6	2.5	25.5714	274.871	7.77143	1.34286	8.67143	54.8143	35.1714	0	108.857	No	21.074	28.874	14.505	25.4	40.8	383.07	36.5897	13.489	10.469
271	White	164.8	106	39	46.3	51.1787	2.50342	8.38572	Low	8.58333	11.9667	0.65	1.21667	1.58333	35.7639	49.8611	2.70833	5.06944	6.59722	22	16.6667	6.33333	14.25	1.45	91.4833	96.95	2	22	183.417	6	2.36667	19.8167	32.0667	45.75	0	95	No	12.872	22.967	16.892	23.2	42.2	287.67	34.2464	13.94	8.4
279	White	153.9	89	37.6	51.2	45.4562	3.29617	7.33994	Low	8.17143	13.8571	0.228571	0.657143	1.08571	34.0476	57.7381	0.952381	2.7381	4.52381	15.8571	7.57143	9.14286	127.671	1.36714	77.8429	100.714	1.2	15.8571	104.971	5.34286	1.2	12.9857	30.6286	55.1857	0	65.1429	No	13.234	16.124	10.469	23.6	40.4	222.46	30.5255	15.736	7.288
285	White	148.2	63.3	28.8	41.7	55.7	2.7	6.61036	Low	8.67143	9.24286	0.971429	2.9	2.21429	36.131	38.5119	4.04762	12.0833	9.22619	20.4286	16.4286	4.85714	8.38571	1.40571	95.2714	78.1286	2.3	20.4286	343.086	10.4429	1.14286	16.5	45.9143	36.4429	8.6	124.257	No	10.323	12.518	7.208	21.5	38.4	154.327	25.0829	19.438	6.153
288	White	167.2	100	35.8	44.5	52.4935	2.95712	7.69896	Low	8.35714	9.22857	0.785714	3.57143	2.05714	34.8214	38.4524	3.27381	14.881	8.57143	24.1429	19.8571	5	12.8286	1.49714	88.5	53.6143	2.72857	24.1429	376.343	9.3	1.07143	12.3714	54.6143	31.9429	0	123.429	No	14.358	22.025	14.374	27.9	42.5	333.522	45.1681	18.036	7.384
289	White	162.6	94.5	35.7	34	62.4475	3.51064	9.15671	Low	7.95714	11.2714	0.542857	1.81429	2.41429	33.1548	46.9643	2.2619	7.55952	10.0595	24.8571	18.7143	7	124.429	1.45429	78.5714	58.6571	2.38571	24.8571	268.014	7.08571	1.97143	11.6429	35.9857	50.4	1.47143	143.386	No	10.99	18.574	12.245	23.7	40.5	234.642	35.6057	17.216	6.59
290	White	164	77.5	28.8	46.3	50.3459	3.3354	5.67612	Medium-to-high	8.82857	10.4857	0.814286	2.62857	1.24286	36.7857	43.6905	3.39286	10.9524	5.17857	18.5714	13.2857	6.28571	16	1.36143	90.6571	71.3571	1.87143	18.5714	270.114	10.7571	1.01429	17.7	54.8	26.4857	0	74.5714	No	11.893	14.533	9.509	20.7	42.1	176.625	26.9959	15.164	6.543
291	White	163.1	67	25.2	24.7	70.5467	4.78775	7.45575	Low	8.65	7.41667	0.6	1.75	5.58333	36.0417	30.9028	2.5	7.29167	23.2639	16.8333	12.1667	5.16667	8.8	1.44	94.9167	61.8667	2.35	16.8333	466.467	14.6333	1.48333	7.71667	21.4667	69.3333	3.8	331.2	No	8.226	9.754	5.421	24.5	41.2	138.23	17.6682	9.597	7.824
293	White	153.9	81.8	34.5	47.9	49.4399	2.63651	7.2346	Low	9.65714	9.85714	0.385714	2.75714	1.34286	40.2381	41.0714	1.60714	11.4881	5.59524	16.7143	10.2857	7	5696.49	1.46	71.2429	66.1143	1.72857	16.7143	253.7	9.61429	1.48571	8.58571	60.3	29.6286	3.3	77.2714	No	18.403	22.695	12.149	23.5	40.2	293.817	35.316	14.093	8.32
